# Supplementary material for: Sodium Butyrate Promotes In Vitro Development of Mouse Preantral Follicles and Improves Oocyte Quality by Regulating Steroidogenesis, Oxidative Stress, and Cytoskeleton Remodeling
Source: Animals (Basel). 2025 Dec 11;15(24):3567. doi: 10.3390/ani15243567 (PMC12730109; doi:10.3390/ani15243567)
Supplement: Supplementary file 1 [file animals-15-03567-s001.zip]

Archive with 1 entries (1 files):
- animals-3973765-supplementary.pdf
